# Supplementary material for: Toward a monophyletic Cheilanthes: The resurrection and recircumscription of Myriopteris (Pteridaceae)
Source: PhytoKeys. 2013 Dec 19;(32):49–64. doi: 10.3897/phytokeys.32.6733 (PMC3881352; doi:10.3897/phytokeys.32.6733)
Supplement: XML Treatment for Myriopteris [file phytokeys.32.6733-treatment1.xml]

<!DOCTYPE tp:taxon-treatment
  PUBLIC "-//TaxonX//DTD Taxonomic Treatment Publishing DTD v0 20100105//EN" "tax-treatment-NSO.dtd">
<tp:taxon-treatment xmlns:tp="http://www.plazi.org/taxpub"><tp:treatment-meta><mixed-citation publication-type="journal"><person-group><name><surname>Grusz</surname><given-names>Amanda Lee</given-names></name><name><surname>Windham</surname><given-names>Michael Dennis</given-names></name></person-group><article-title>Toward a monophyletic <italic>Cheilanthes</italic>: The resurrection and recircumscription of <italic>Myriopteris</italic> (Pteridaceae)</article-title><source>PhytoKeys</source><day>19</day><month>12</month><year>2013</year><volume>2013</volume><issue>32</issue><fpage>49</fpage><lpage>64</lpage><pub-id pub-id-type="doi">10.3897/phytokeys.32.6733</pub-id></mixed-citation></tp:treatment-meta><tp:nomenclature><tp:taxon-name>
                        <tp:taxon-name-part taxon-name-part-type="genus">Myriopteris</tp:taxon-name-part>
                    <object-id xmlns:xlink="http://www.w3.org/1999/xlink" xlink:type="simple">http://species-id.net/wiki/Myriopteris</object-id>
								</tp:taxon-name><tp:taxon-authority>Fée emend. Grusz &amp; Windham</tp:taxon-authority></tp:nomenclature><tp:treatment-sec sec-type="Type"><title>Type.</title><p><italic><tp:taxon-name>Myriopteris marsupianthes</tp:taxon-name></italic> Fée, Mém. Fam. Foug. 5: 149, t. 12A. f. 1. 1852</p></tp:treatment-sec><tp:treatment-sec sec-type="Description"><title>Description.</title><p>Plants rupestral or terrestrial. Rhizomes compact to long-creeping, ascending or horizontal, scaly. Rhizome scales lanceolate to acicular, concolorous (tan <!--PageBreak-->to dark brown) or bicolorous (with dark central stripe and brown margins). Leaf vernation non-circinate to circinate. Petiolescastaneous to black, scaly and/or pubescent, rarely almost glabrous. Rachises terete or flattened or grooved adaxially, with indument similar to that of the petioles. Blades2- to 4-pinnate (rarely pinnate-pinnatifid), lanceolate to ovate-deltate, occasionally linear or pentagonal; adaxial surfaces glabrous or pubescent; abaxial surfaces scaly and/or pubescent or rarely glabrous. Ultimate segments round to oblong-ovate, minute to &gt;1 cm long, the veins obscure and not ending in prominent hydathodes. Segment margins usually recurved, with a poorly differentiated false indusium (strongly differentiated in <italic><tp:taxon-name>Myriopteris lendigera</tp:taxon-name></italic> and <italic><tp:taxon-name>Myriopteris marsupianthes</tp:taxon-name></italic>). Sori usually partly to completely covered by the recurved segment margins, the sporangia clustered at vein tips. Sporangia 64-spored (in sexual species) or 32-spored (in apomicts). Spores globose-tetrahedral, tan to brown, cristate to rugulate. Chromosome numbers <italic>n</italic> = 29, 30, 58, 60 (sexual species); <italic>n</italic> = 2<italic>n</italic> = 87, 90 (apomictic triploids); <italic>n</italic> = 2<italic>n</italic> = 120 (apomictic tetraploids).</p></tp:treatment-sec><tp:treatment-sec sec-type="Distribution"><title>Distribution.</title><p>Species of <italic><tp:taxon-name>Myriopteris</tp:taxon-name></italic> range from southern Canada through the Caribbean and Central America to southern Chile, with one species (<italic><tp:taxon-name>Myriopteris rawsonii</tp:taxon-name></italic>) endemic to Namibia and South Africa. Mexico is the center of species diversity for the genus; 34 of the 44 species can be found in Mexico, and seven of these  are endemic.</p><sec sec-type="New and resurrected combinations in Myriopteris"><title>New and resurrected combinations in <italic><tp:taxon-name>Myriopteris</tp:taxon-name></italic></title><p><bold>1)</bold>	<italic><tp:taxon-name>Myriopteris aemula</tp:taxon-name></italic> (Maxon) Grusz &amp; Windham, <bold>comb. nov.</bold> <italic><tp:taxon-name>Cheilanthes aemula</tp:taxon-name></italic> Maxon, Contr. U.S. Natl. Herb. 10: 495. 1908. Type: Mexico. Tamaulipas: Victoria, in river canyon, under overhanging rocks, altitude about 320 meters, February 1 to April 9, 1907, Palmer 187 (holotype: US; isotype: US). <ext-link xmlns:xlink="http://www.w3.org/1999/xlink" ext-link-type="uri" xlink:href="http://ipni.org/urn:lsid:ipni.org:names:77134841-1" xlink:type="simple">urn:lsid:ipni.org:names:77134841-1</ext-link></p><p><bold>2)</bold>	<italic><tp:taxon-name>Myriopteris alabamensis</tp:taxon-name></italic>(Buckley) Grusz &amp; Windham, <bold>comb. nov.</bold> <italic><tp:taxon-name>Pteris alabamensis</tp:taxon-name></italic> Buckley, Amer. J. Sci. Arts 45: 177. 1843. <italic><tp:taxon-name>Cheilanthes alabamensis</tp:taxon-name></italic> (Buckley) Kunze, Linnaea 20: 4. 1847. Type: USA. Alabama: Growing in tufts on limestone rocks that form the banks of the Tennessee River, at the foot of Muscle Shoals, Buckley s.n. (holotype: PH; isotypes: MO, NY). <ext-link xmlns:xlink="http://www.w3.org/1999/xlink" ext-link-type="uri" xlink:href="http://ipni.org/urn:lsid:ipni.org:names:77134842-1" xlink:type="simple">urn:lsid:ipni.org:names:77134842-1</ext-link></p><p><bold>3)	</bold><italic><tp:taxon-name>Myriopteris allosuroides</tp:taxon-name></italic> (Mett.) Grusz &amp; Windham, <bold>comb. nov.</bold> <italic><tp:taxon-name>Cheilanthes allosuroides</tp:taxon-name></italic> Mett., Abh. Senckenberg. Naturf. Ges. 3: 78. 1859. <italic><tp:taxon-name>Pellaea allosuroides</tp:taxon-name></italic> (Mett.) Hieron., Hedwigia 62: 18. 1920. Type: Mexico, Schmitz s.n. (holotype: location unknown). <ext-link xmlns:xlink="http://www.w3.org/1999/xlink" ext-link-type="uri" xlink:href="http://ipni.org/urn:lsid:ipni.org:names:77134843-1" xlink:type="simple">urn:lsid:ipni.org:names:77134843-1</ext-link></p><p><bold>4)</bold>	<italic><tp:taxon-name>Myriopteris aurea</tp:taxon-name></italic> (Poir.) Grusz &amp; Windham, <bold>comb. nov.</bold> <italic><tp:taxon-name>Pteris aurea</tp:taxon-name></italic> Poir. Encyclopédie Méthodique, Botanique 5: 710. 1804. Type: Peru. Elle a été recueillie au Pérou par Joseph de Jussieu s.n. (sheet 1333 in hb. Jussieu; holotype: P). <ext-link xmlns:xlink="http://www.w3.org/1999/xlink" ext-link-type="uri" xlink:href="http://ipni.org/urn:lsid:ipni.org:names:77134844-1" xlink:type="simple">urn:lsid:ipni.org:names:77134844-1</ext-link></p><p><!--PageBreak--><italic>	Acrostichum bonariense</italic> Willd., Sp. Pl., ed. 4, 5(1): 114. 1810. <italic><tp:taxon-name>Notholaena bonariensis</tp:taxon-name></italic> (Willd.) C. Chr., Index Filic. 459. 1906. <italic><tp:taxon-name>Cheilanthes bonariensis</tp:taxon-name></italic> (Willd.) Proctor, Bull. Inst. Jamaica, Sci. Ser. 5: 15. 1953.</p><p>	In <italic><tp:taxon-name>Cheilanthes</tp:taxon-name></italic>, this has been called <italic><tp:taxon-name>Cheilanthes bonariensis</tp:taxon-name></italic> (Willd.) Proctor because use of the oldest applicable epithet (based on <italic><tp:taxon-name>Pteris aurea</tp:taxon-name></italic> Poir.) was blocked by the earlier publication of <italic><tp:taxon-name>Cheilanthes aurea</tp:taxon-name></italic> Baker (<xref ref-type="bibr" rid="B27">Proctor 1953</xref>). With the transfer of this species to <italic><tp:taxon-name>Myriopteris</tp:taxon-name></italic> we revert to the older epithet and thus avoid the typification difficulties associated with the basionym <italic><tp:taxon-name>Acrostichum bonariense</tp:taxon-name></italic> Willd. (<xref ref-type="bibr" rid="B25">Ponce and Zimmer 2011</xref>).</p><p><bold>5)</bold>	<italic><tp:taxon-name>Myriopteris chipinquensis</tp:taxon-name></italic> (Knobloch &amp; Lellinger) Grusz &amp; Windham, <bold>comb. nov.</bold> <italic><tp:taxon-name>Cheilanthes chipinquensis</tp:taxon-name></italic> Knobloch &amp; Lellinger, Amer. Fern J. 59: 8. 1969. Type: Mexico. Nuevo Leon: Chipinque Mesa, outside Monterey, Knobloch 1996B (holotype: MSC; isotypes: F, GH, MEXU, MICH, UC, US). <ext-link xmlns:xlink="http://www.w3.org/1999/xlink" ext-link-type="uri" xlink:href="http://ipni.org/urn:lsid:ipni.org:names:77134845-1" xlink:type="simple">urn:lsid:ipni.org:names:77134845-1</ext-link></p><p><bold>6)</bold>	<italic><tp:taxon-name>Myriopteris cinnamomea</tp:taxon-name></italic>(Baker) Grusz &amp; Windham, <bold>comb. nov.</bold> <italic><tp:taxon-name>Notholaena cinnamomea</tp:taxon-name></italic> Baker in Hook. &amp; Baker, Syn. Fil. ed. 2. 515. 1874. <italic><tp:taxon-name>Cheilanthes cinnamomea</tp:taxon-name></italic> (Baker) Domin., Biblioth. Bot. 20: 133. 1913. <italic>hom. illeg. non Cheilanthes cinnamomea</italic> D. C. Eaton, Proc. Amer. Acad. Arts 18: 186. 1883. Type: Guatemala. Mo[n]tagua, 1862, Salvin &amp; Goodman s.n. (holotype: K; isotype: BM). <ext-link xmlns:xlink="http://www.w3.org/1999/xlink" ext-link-type="uri" xlink:href="http://ipni.org/urn:lsid:ipni.org:names:77134870-1" xlink:type="simple">urn:lsid:ipni.org:names:77134870-1</ext-link></p><p><italic>	Cheilanthes tryonii</italic> T. Reeves, Brittonia 32: 504. 1980.</p><p>	In <italic><tp:taxon-name>Cheilanthes</tp:taxon-name></italic>, this species has been called <italic><tp:taxon-name>Cheilanthes tryonii</tp:taxon-name></italic> T. Reeves because use of the oldest applicable epithet (based on <italic><tp:taxon-name>Notholaena cinnamomea</tp:taxon-name></italic> Baker) was blocked by the earlier publication of <italic><tp:taxon-name>Cheilanthes cinnamomea</tp:taxon-name></italic> D. C. Eaton (<xref ref-type="bibr" rid="B29">Reeves 1980</xref>). With the transfer of this species to <italic><tp:taxon-name>Myriopteris</tp:taxon-name></italic>, we revert to the older epithet.</p><p><bold>7)	</bold><italic><tp:taxon-name>Myriopteris clevelandii</tp:taxon-name></italic> (D. C. Eaton) Grusz &amp; Windham, <bold>comb. nov.</bold> <italic><tp:taxon-name>Cheilanthes clevelandii</tp:taxon-name></italic> D. C. Eaton, Bull. Torrey Bot. Club 6: 33. 1875. Type: USA. California: Growing on a mountain about forty miles from San Diego at an elevation of about 2500 feet, Cleveland s.n. (holotype: YU; isotypes: GH, P, US). <ext-link xmlns:xlink="http://www.w3.org/1999/xlink" ext-link-type="uri" xlink:href="http://ipni.org/urn:lsid:ipni.org:names:77134846-1" xlink:type="simple">urn:lsid:ipni.org:names:77134846-1</ext-link></p><p><bold>8)	</bold><italic><tp:taxon-name>Myriopteris cooperae</tp:taxon-name></italic> (D. C. Eaton) Grusz &amp; Windham, <bold>comb. nov.</bold> <italic><tp:taxon-name>Cheilanthes cooperae</tp:taxon-name></italic> D. C. Eaton, Bull. Torrey Bot. Club 6: 33. 1875. Type: USA. California: near Santa Barbara, Mrs. Ellwood Cooper (syntype: YU); Sierra Valley, Lemmon s.n. (syntype: YU). <ext-link xmlns:xlink="http://www.w3.org/1999/xlink" ext-link-type="uri" xlink:href="http://ipni.org/urn:lsid:ipni.org:names:77134847-1" xlink:type="simple">urn:lsid:ipni.org:names:77134847-1</ext-link></p><p><bold>9)	</bold><italic><tp:taxon-name>Myriopteris covillei</tp:taxon-name></italic> (Maxon) Á. Löve &amp; D. Löve, Taxon 26: 325. 1977. <italic><tp:taxon-name>Cheilanthes covillei</tp:taxon-name></italic> Maxon, Proc. Biol. Soc. Wash. 31: 147. 1918. Type: USA. California: Surprise Canyon, Panamint Mountains, 13 April 1891, 1550 meters, Coville &amp; Funston 593 (holotype: US). <ext-link xmlns:xlink="http://www.w3.org/1999/xlink" ext-link-type="uri" xlink:href="http://ipni.org/urn:lsid:ipni.org:names:77134848-1" xlink:type="simple">urn:lsid:ipni.org:names:77134848-1</ext-link></p><p><bold>10)	</bold><italic><tp:taxon-name>Myriopteris cucullans</tp:taxon-name></italic> (Fée) Grusz &amp; Windham, <bold>comb. nov.</bold> <italic><tp:taxon-name>Cheilanthes cucullans</tp:taxon-name></italic> Fée, Mém. Fam. Foug. 7: 39, t. 25, f. 4. 1857. Type: Mexico, ad vallem Mexicanum, Schaffner 82 [holotype: RB; isotypes: K, US (fragment)]. <ext-link xmlns:xlink="http://www.w3.org/1999/xlink" ext-link-type="uri" xlink:href="http://ipni.org/urn:lsid:ipni.org:names:77134873-1" xlink:type="simple">urn:lsid:ipni.org:names:77134873-1</ext-link></p><p><!--PageBreak--><bold>11)	</bold><italic><tp:taxon-name>Myriopteris fendleri</tp:taxon-name></italic> (Hook.) E. Fourn., Mex. Pl. 1: 125. 1872. <italic><tp:taxon-name>Cheilanthes fendleri</tp:taxon-name></italic> Hook., Sp. Fil. 2: 103, p. 107b. 1852. Type: USA. New Mexico, 1847, Fendler 1015 [holotype: K; isotypes: GH, MO, NY, US (fragment)].</p><p><bold>12)	</bold><italic><tp:taxon-name>Myriopteris × fibrillosa</tp:taxon-name></italic>(Davenp.) Grusz &amp; Windham, <bold>comb. nov.</bold> <italic><tp:taxon-name>Cheilanthes lanuginosa</tp:taxon-name></italic> var. <italic>fibrillosa</italic> Davenp., Bull. Torrey Bot. Club 12: 21. 1885. <italic><tp:taxon-name>Cheilanthes fibrillosa</tp:taxon-name></italic> (Davenp.) Davenp., Bull. Torrey Bot. Club 15: 225. 1888. Type: USA. California: San Jacinto Mountains, June 1882, Parish &amp; Parish s.n. (holotype: GH). <ext-link xmlns:xlink="http://www.w3.org/1999/xlink" ext-link-type="uri" xlink:href="http://ipni.org/urn:lsid:ipni.org:names:77134880-1" xlink:type="simple">urn:lsid:ipni.org:names:77134880-1</ext-link></p><p><bold>13)	</bold><italic><tp:taxon-name>Myriopteris fimbriata</tp:taxon-name></italic> (A. R. Sm.) Grusz &amp; Windham, <bold>comb. nov.</bold> <italic><tp:taxon-name>Cheilanthes microphylla</tp:taxon-name></italic> (Sw.) Sw. var. <italic>fimbriata</italic> A. R. Sm., Amer. Fern J. 70: 19, 21., f. 9–10. 1980. Type: Mexico. Chiapas: Munic. Frontera Comalapa, 6–8 km east of Frontera Comalapa, Breedlove 39018 (holotype: DS). <ext-link xmlns:xlink="http://www.w3.org/1999/xlink" ext-link-type="uri" xlink:href="http://ipni.org/urn:lsid:ipni.org:names:77134881-1" xlink:type="simple">urn:lsid:ipni.org:names:77134881-1</ext-link></p><p><italic>	Cheilanthes fimbriata</italic> (A. R. Sm.) Mickel &amp; Beitel, Mem. New York Bot. Gard. 46: 112. 1988. <italic>hom. illeg., non Cheilanthes fimbriata</italic> Vis., Fl. Dalmat. 1. 42 t. 1 f. 1. 1842.</p><p><bold>14)	</bold><italic><tp:taxon-name>Myriopteris gracilis</tp:taxon-name></italic> Fée, Mém. Fam. Foug. 5: 150, t. 29, f. 6. 1852. <italic><tp:taxon-name>Cheilanthes gracilis</tp:taxon-name></italic> (Fée) Mett. ex Riehl, Abh. Senckenberg. Naturf. Ges. 80. 1859. <italic>hom. illeg., non Cheilanthes gracilis</italic> (Michx.) Kaulf., Enum. Filic. 209. 1824. Type: USA. Missouri: Jefferson County, Habitat ad rupes circa Hillsboro, Americâ septentr., Riehl 529 (isotypes: MO, US).</p><p><italic>	Cheilanthes feei</italic> T. Moore, Index Fil., 38. 1857.</p><p><italic>	Myriopteris lanuginosa</italic> J. Sm. Hist. Fil. 280. 1875. [<italic>non M. lanuginosa</italic> (Mart. &amp; Gal.) E. Fourn. Mexic. Pl. 1: 125. 1872.]</p><p>	In <italic><tp:taxon-name>Cheilanthes</tp:taxon-name></italic>, this has been called <italic><tp:taxon-name>Cheilanthes feei</tp:taxon-name></italic> T. Moore because use of the oldest applicable epithet (based on <italic><tp:taxon-name>Myriopteris gracilis</tp:taxon-name></italic> Fée) was blocked by the earlier publication of <italic><tp:taxon-name>Cheilanthes gracilis</tp:taxon-name></italic> (Michx.) Kaulf. With the transfer of this species to <italic><tp:taxon-name>Myriopteris</tp:taxon-name></italic>, we revert to the original name published by Fée in 1852.</p><p><bold>15)</bold><italic>	Myriopteris gracillima</italic> (D. C. Eaton) J. Sm., Hist. Fil. 280. 1875. <italic><tp:taxon-name>Cheilanthes gracillima</tp:taxon-name></italic> D. C. Eaton, Rep. U.S. Mex. Bound. Botany 2: 234. 1859. Type: USA. Oregon: Cascade Mountains, 7000 feet of altitude, latitude 44°, Bigelow s.n. (lectotype: YU).</p><p><bold>16)	</bold><italic><tp:taxon-name>Myriopteris intertexta</tp:taxon-name></italic> (Maxon) Grusz &amp; Windham, <bold>comb. nov.</bold> <italic><tp:taxon-name>Cheilanthes covillei</tp:taxon-name></italic> Maxon subsp. <italic>intertexta</italic> Maxon, Proc. Biol. Soc. Wash. 31: 149. 1918. <italic><tp:taxon-name>Cheilanthes intertexta</tp:taxon-name></italic> (Maxon) Maxon in Abrams, Ill. Fl. Pacific States 1: 28. 1923. Type: USA. California: Santa Clara County, Santa Cruz Mountains, collected at the top of Black Mountain, 6 July 1903, Dudley s.n. (holotype: DS). <ext-link xmlns:xlink="http://www.w3.org/1999/xlink" ext-link-type="uri" xlink:href="http://ipni.org/urn:lsid:ipni.org:names:77134849-1" xlink:type="simple">urn:lsid:ipni.org:names:77134849-1</ext-link></p><p><bold>17)</bold><italic>	Myriopteris jamaicensis</italic> (Maxon) Grusz &amp; Windham, <bold>comb. nov.</bold> <italic><tp:taxon-name>Cheilanthes jamaicensis</tp:taxon-name></italic> Maxon, Contr. U.S. Natl. Herb. 24: 51. 1922. Type: Jamaica. Below Cinchona, 28 February 1919, Harris 12905 (holotype: US; isotypes: GH, MO, NY). <ext-link xmlns:xlink="http://www.w3.org/1999/xlink" ext-link-type="uri" xlink:href="http://ipni.org/urn:lsid:ipni.org:names:77134850-1" xlink:type="simple">urn:lsid:ipni.org:names:77134850-1</ext-link></p><p><bold>18)	</bold><italic><tp:taxon-name>Myriopteris lanosa</tp:taxon-name></italic> (Michx.) Grusz &amp; Windham, <bold>comb. nov.</bold> <italic><tp:taxon-name>Nephrodium lanosum</tp:taxon-name></italic> Michx. Fl. Bor.-Amer. 2: 270. 1803. <italic><tp:taxon-name>Cheilanthes lanosa</tp:taxon-name></italic> (Michx.) D. <!--PageBreak-->C. Eaton, Rep. U.S. Mex. Bound., Botany 2: 234. 1859. Type: USA. Tennassee (sic) et Carolinae septentrionalis (non designatus). <ext-link xmlns:xlink="http://www.w3.org/1999/xlink" ext-link-type="uri" xlink:href="http://ipni.org/urn:lsid:ipni.org:names:77134851-1" xlink:type="simple">urn:lsid:ipni.org:names:77134851-1</ext-link></p><p><italic>	Myriopteris vestita</italic> (Sw.) J. Sm., Cul. Ferns 29. 1857. (fide C. Chr. 1906.) <italic><tp:taxon-name>Adiantum vestitum</tp:taxon-name></italic> Spreng., Anleit. Kenntn. Gew. 3: 122. 1804.</p><p><bold>19)	</bold><italic><tp:taxon-name>Myriopteris lendigera</tp:taxon-name></italic> (Cav.) Fée, Mém. Fam. Foug. 5: 149. 1852 (as <italic><tp:taxon-name>Myriopteris lentigera</tp:taxon-name></italic>). <italic><tp:taxon-name>Pteris lendigera</tp:taxon-name></italic> Cav., Descr. Pl. 268. 1801. <italic><tp:taxon-name>Cheilanthes lendigera</tp:taxon-name></italic> (Cav.) Sw., Syn. Fil. 128, 328. 1806. Type: Mexico. Hidalgo: Ixmiquilpan en la Nueva España, Nee s.n. [syntype: MA, US (fragment)]; Ecuador. Bolivar: junto á Guaranda en el Reyno de Quito, Nee s.n. (syntype: MA).</p><p><italic>	Cheilanthes minor</italic> Mart. &amp; Gal. Mém. Act. Brux. 75, pl. 21, f. 1. 1842. <italic><tp:taxon-name>Myriopteris minor</tp:taxon-name></italic> (Mart. &amp; Gal.) Fée, Mém. Fam. Foug. 5: 150. 1852.</p><p><italic>	Cheilanthes lanuginosa</italic> Mart. &amp; Gal. Mém. Act. Brux. 75, pl. 20, f. 2. 1842. <italic><tp:taxon-name>Myriopteris lanuginosa</tp:taxon-name></italic> (Mart. &amp; Gal.) E. Fourn. Mex. Pl. 1: 125. 1872.</p><p><italic>	Myriopteris villosa</italic> Fée, Mém. Fam. Foug. 5: 149. t. 28, f. 1. 1852.</p><p><italic>	Cheilanthes frigida</italic> Linden ex T. Moore, Gard. Chr. 772. 1857. <italic><tp:taxon-name>Myriopteris frigida</tp:taxon-name></italic> (Linden ex T. Moore) J. Sm. Cat. Cult. Ferns 28. 1857.</p><p><italic>	Myriopteris lendigera</italic> (Cav.) J. Sm., Cat. Cult. Ferns 28. 1857. <italic>hom. illeg</italic>.</p><p><italic>	Pomataphytum pocillatum</italic> M. E. Jones, Contributions to Western Botany 16: 12. 1930.</p><p><bold>20)	</bold><italic><tp:taxon-name>Myriopteris lindheimeri</tp:taxon-name></italic> (Hook.) J. Sm., Bot. Voy. Herald. 340. 1856. <italic><tp:taxon-name>Cheilanthes lindheimeri</tp:taxon-name></italic> Hook., Sp. Fil. 2: 101, t. 107a. 1852. Type: USA. Western Texas, 1847, Lindheimer 744 [lectotype: K; isolectotypes: GH, P (2 sheets), SD, US, YU].</p><p><bold>21)	</bold><italic><tp:taxon-name>Myriopteris longipila</tp:taxon-name></italic> (Baker) Grusz &amp; Windham, <bold>comb. nov.</bold> <italic><tp:taxon-name>Cheilanthes longipila</tp:taxon-name></italic> Baker, Ann. Bot. (Oxford) 5: 211. 1891. Type: Mexico. San Luis Potosí, 22°N Lat., 6000–8000 ft., Parry &amp; Palmer 989 [holotype: K; isotype: US (fragment)]. <ext-link xmlns:xlink="http://www.w3.org/1999/xlink" ext-link-type="uri" xlink:href="http://ipni.org/urn:lsid:ipni.org:names:77134852-1" xlink:type="simple">urn:lsid:ipni.org:names:77134852-1</ext-link></p><p><bold>22)</bold><italic>	Myriopteris longipila</italic> subsp. <italic>brevipila</italic> (Mickel) Grusz &amp; Windham, <bold>comb. nov.</bold> <italic><tp:taxon-name>Cheilanthes longipila</tp:taxon-name></italic> var. <italic>brevipila</italic> Mickel, Mem. New York Bot. Gard. 88: 198–199, f. 84N–Q, 87J–M. 2004. Type: Mexico. Guerrero: 2 km al SE de Amatitlán, 1600 m, 13 August 1994, Soto 1052 (holotype: NY; isotype: FCME). <ext-link xmlns:xlink="http://www.w3.org/1999/xlink" ext-link-type="uri" xlink:href="http://ipni.org/urn:lsid:ipni.org:names:77134882-1" xlink:type="simple">urn:lsid:ipni.org:names:77134882-1</ext-link></p><p><bold>23)</bold><italic>	Myriopteris marsupianthes</italic> Fée, Mém. Fam. Foug. 5: 149, t. 12A, f. 1. 1852. <italic><tp:taxon-name>Cheilanthes marsupianthes</tp:taxon-name></italic> (Fée) T. Reeves <italic>ex</italic> Mickel &amp; A. R. Sm. Mem. New York Bot. Gard. 88: 201, f. 83M–P. 2004.Type: Mexico. Veracruz: Pic d’Orizaba, Martens &amp; Galeotti 6256 (holotype: P; isotype: BR).</p><p><bold>24)	</bold><italic><tp:taxon-name>Myriopteris maxoniana</tp:taxon-name></italic> (Mickel) Grusz &amp; Windham, <bold>comb. nov.</bold> <italic><tp:taxon-name>Cheilanthes maxoniana</tp:taxon-name></italic> Mickel, Mem. New York Bot. Gard. 88: 201, f. 87A–D. 2004. Type: Mexico. Tamaulipas: San Lucas, Viereck 76 (holotype: US). <ext-link xmlns:xlink="http://www.w3.org/1999/xlink" ext-link-type="uri" xlink:href="http://ipni.org/urn:lsid:ipni.org:names:77134853-1" xlink:type="simple">urn:lsid:ipni.org:names:77134853-1</ext-link></p><p><bold>25)	</bold><italic><tp:taxon-name>Myriopteris mexicana</tp:taxon-name></italic> (Davenp.) Grusz &amp; Windham, <bold>comb. nov.</bold> <italic><tp:taxon-name>Cheilanthes mexicana</tp:taxon-name></italic> Davenp., Bull. Torrey Bot. Club 15: 227. 1888. Type: Mexico. Chi<!--PageBreak-->huahua: on the verge of a high cliff near the summit of Potrero Peak (Santa Eulalia Mts.), October 1886, 7300 ft., Pringle 827 (holotype: GH; isotypes: MO, BR, DS, NY, P, UC, US, YU). <ext-link xmlns:xlink="http://www.w3.org/1999/xlink" ext-link-type="uri" xlink:href="http://ipni.org/urn:lsid:ipni.org:names:77134854-1" xlink:type="simple">urn:lsid:ipni.org:names:77134854-1</ext-link></p><p><bold>26)	</bold><italic><tp:taxon-name>Myriopteris mickelii</tp:taxon-name></italic> (T. Reeves) Grusz &amp; Windham, <bold>comb. nov.</bold> <italic><tp:taxon-name>Cheilanthes mickelii</tp:taxon-name></italic> T. Reeves, Brittonia 32: 502, f. 1–5. 1980. Type: Mexico. Oaxaca: Distr. Yautepec, Mickel 4210 (holotype: NY; isotypes: MO, UC). <ext-link xmlns:xlink="http://www.w3.org/1999/xlink" ext-link-type="uri" xlink:href="http://ipni.org/urn:lsid:ipni.org:names:77134855-1" xlink:type="simple">urn:lsid:ipni.org:names:77134855-1</ext-link></p><p><bold>27)	</bold><italic><tp:taxon-name>Myriopteris microphylla</tp:taxon-name></italic> (Sw.) Grusz &amp; Windham, <bold>comb. nov.</bold> <italic><tp:taxon-name>Adiantum microphyllum</tp:taxon-name></italic> Sw., Prodr. 135. 1788. <italic><tp:taxon-name>Cheilanthes microphylla</tp:taxon-name></italic> (Sw.) Sw., Syn. Fil. 127. 1806. Type: Jamaica, Swartz s.n. (holotype: S). <ext-link xmlns:xlink="http://www.w3.org/1999/xlink" ext-link-type="uri" xlink:href="http://ipni.org/urn:lsid:ipni.org:names:77134856-1" xlink:type="simple">urn:lsid:ipni.org:names:77134856-1</ext-link></p><p><bold>28)	</bold><italic><tp:taxon-name>Myriopteris moritziana</tp:taxon-name></italic> (Kunze) Grusz &amp; Windham, <bold>comb. nov.</bold> <italic><tp:taxon-name>Cheilanthes moritziana</tp:taxon-name></italic> Kunze, Linnaea 23: 307. 1850. Type: Venezuela. Caracas: La Guayra, Moritz 263 (lectotype: B; isolectotype: GH). <ext-link xmlns:xlink="http://www.w3.org/1999/xlink" ext-link-type="uri" xlink:href="http://ipni.org/urn:lsid:ipni.org:names:77134857-1" xlink:type="simple">urn:lsid:ipni.org:names:77134857-1</ext-link></p><p><bold>29)	</bold><italic><tp:taxon-name>Myriopteris myriophylla</tp:taxon-name></italic> (Desv.) J. Sm., Bot. Voy. Herald, 340. 1856. <italic><tp:taxon-name>Cheilanthes myriophylla</tp:taxon-name></italic> Desv., Ges. Naturf. Freunde Berlin Mag. Neuesten Entdeck. Gesammten Naturk. 5: 328. 1811. Type: South America. Anon. s.n. (holotype: P).</p><p><italic>	Cheilanthes elegans</italic> Desv. Ges. Naturf. Freunde Berlin Mag. 5: 328. 1811. <italic><tp:taxon-name>Myriopteris elegans</tp:taxon-name></italic> (Desv.) J. Sm., Cat. Cult. Ferns 29. 1857.</p><p><italic>	Cheilanthes paleacea</italic> Mart. &amp; Gal., Mém. Foug. Mexique 76, pl. 21, f. 2. 1842. <italic><tp:taxon-name>Myriopteris paleacea</tp:taxon-name></italic> (Mart. &amp; Gal.) Fée, Mém. Fam. Foug. 5: 149, t. 29, f. 6. 1852.</p><p><italic>	Myriopteris intermedia</italic> E. Fourn., Bull. Soc. Bot. Fr. 27: 328. 1880. <italic>hom. illeg., non</italic> Fée, Mém. Fam. Foug. 5: 149. 1852.</p><p><bold>30)	</bold><italic><tp:taxon-name>Myriopteris newberryi</tp:taxon-name></italic>(D. C. Eaton) Grusz &amp; Windham, <bold>comb. nov.</bold> <italic><tp:taxon-name>Notholaena newberryi</tp:taxon-name></italic> D. C. Eaton, Bull. Torrey Bot. Club 4: 12. 1873. <italic><tp:taxon-name>Cheilanthes newberryi</tp:taxon-name></italic> (D. C. Eaton) Domin, Biblioth. Bot. 20: 133. 1913. Types: USA. California: San Diego, 9 November 1857, Newberry 1352 (syntype: MO, YU); San Diego, 1866, Wood s.n. (syntype: YU); Southern California: S. W. corner of San Bernardino County, rocks in the Temescal range, 22 January 1861, W. H. Brewer s.n. (syntype: YU). <ext-link xmlns:xlink="http://www.w3.org/1999/xlink" ext-link-type="uri" xlink:href="http://ipni.org/urn:lsid:ipni.org:names:77134858-1" xlink:type="simple">urn:lsid:ipni.org:names:77134858-1</ext-link></p><p><bold>31)	</bold><italic><tp:taxon-name>Myriopteris notholaenoides</tp:taxon-name></italic> (Desv.) Grusz &amp; Windham, <bold>comb. nov.</bold> <italic><tp:taxon-name>Pteris notholaenoides</tp:taxon-name></italic> Desv., Mém. Soc. Linn. Paris 6: 299. 1827. <italic><tp:taxon-name>Cheilanthes notholaenoides</tp:taxon-name></italic> (Desv.) Maxon <italic>ex</italic> Weath., Contr. Gray Herb. 114: 34. 1936. Type: Hispaniola, Anon. s.n. (holotype: P). <ext-link xmlns:xlink="http://www.w3.org/1999/xlink" ext-link-type="uri" xlink:href="http://ipni.org/urn:lsid:ipni.org:names:77134859-1" xlink:type="simple">urn:lsid:ipni.org:names:77134859-1</ext-link></p><p><bold>32)	</bold><italic><tp:taxon-name>Myriopteris × parishii</tp:taxon-name></italic> (Davenp.) Grusz &amp; Windham, <bold>comb. nov.</bold> <italic><tp:taxon-name>Cheilanthes parishii</tp:taxon-name></italic> Davenp., Bull. Torrey Bot. Club 8: 59. 1881. Type: USA. California: San Diego County, W. J. Parish s.n. (holotype: GH; isotypes: GH, YU). <ext-link xmlns:xlink="http://www.w3.org/1999/xlink" ext-link-type="uri" xlink:href="http://ipni.org/urn:lsid:ipni.org:names:77134860-1" xlink:type="simple">urn:lsid:ipni.org:names:77134860-1</ext-link></p><p><bold>33)	</bold><italic><tp:taxon-name>Myriopteris parryi</tp:taxon-name></italic> (D. C. Eaton) Grusz &amp; Windham, <bold>comb. nov.</bold> <italic><tp:taxon-name>Notholaena parryi</tp:taxon-name></italic> D. C. Eaton, Amer. Naturalist 9: 351. 1875. <italic><tp:taxon-name>Cheilanthes parryi</tp:taxon-name></italic> (D. C. Eaton) Domin, Biblioth. 85: 133. 1913. Type: USA. Utah: C. C. Parry 263 (holotype: YU; isotypes: GH, US, YU). <ext-link xmlns:xlink="http://www.w3.org/1999/xlink" ext-link-type="uri" xlink:href="http://ipni.org/urn:lsid:ipni.org:names:77134861-1" xlink:type="simple">urn:lsid:ipni.org:names:77134861-1</ext-link></p><p><!--PageBreak--><bold>34)	</bold><italic><tp:taxon-name>Myriopteris peninsularis</tp:taxon-name></italic> (Maxon) Grusz &amp; Windham, <bold>comb. nov.</bold> <italic><tp:taxon-name>Cheilanthes peninsularis</tp:taxon-name></italic> Maxon, Contr. U.S. Natl. Herb. 10: 496. 1908. Type: Mexico. Baja California, T. S. Brandegee s.n. (holotype: US). <ext-link xmlns:xlink="http://www.w3.org/1999/xlink" ext-link-type="uri" xlink:href="http://ipni.org/urn:lsid:ipni.org:names:77134862-1" xlink:type="simple">urn:lsid:ipni.org:names:77134862-1</ext-link></p><p><bold>35)	</bold><italic><tp:taxon-name>Myriopteris peninsularis</tp:taxon-name></italic>subsp. <italic>insularis</italic> (Weath.) Grusz &amp; Windham, <bold>comb. nov.</bold> <italic><tp:taxon-name>Cheilanthes peninsularis</tp:taxon-name></italic> (Maxon) var. <italic>insularis</italic> Weath., Amer. Fern J.21: 25. 1931. Type: Mexico. Socorro Island, Mason 1616 (holotype: CAS). <ext-link xmlns:xlink="http://www.w3.org/1999/xlink" ext-link-type="uri" xlink:href="http://ipni.org/urn:lsid:ipni.org:names:77134884-1" xlink:type="simple">urn:lsid:ipni.org:names:77134884-1</ext-link></p><p><bold>36)	</bold><italic><tp:taxon-name>Myriopteris pringlei</tp:taxon-name></italic> (Davenp.) Grusz &amp; Windham, <bold>comb. nov.</bold> <italic><tp:taxon-name>Cheilanthes pringlei</tp:taxon-name></italic> Davenp., Bull. Torrey Bot. Club 10: 61, t. 34. 1883. Type: USA. Arizona: C. G. Pringle s.n. (holotype: GH; isotypes: DS, MO, NY, US, YU). <ext-link xmlns:xlink="http://www.w3.org/1999/xlink" ext-link-type="uri" xlink:href="http://ipni.org/urn:lsid:ipni.org:names:77134863-1" xlink:type="simple">urn:lsid:ipni.org:names:77134863-1</ext-link></p><p><bold>37)</bold><italic>	Myriopteris pringlei</italic> subsp. <italic>moncloviensis</italic> (Baker) Grusz &amp; Windham, <bold>comb. nov.</bold> <italic><tp:taxon-name>Cheilanthes moncloviensis</tp:taxon-name></italic> Baker, Ann. Bot. (Oxford) 5: 210. 1891. <italic><tp:taxon-name>Cheilanthes pringlei</tp:taxon-name></italic> var. <italic>moncloviensis</italic> (Baker) Mickel, Mem. New York Bot. Gard. 88: 207–208, f. 79J–M. 2004. Type: Mexico. Coahuila: Soledad, E. Palmer 1378 (holotype: K; isotypes: MO, NY, US). <ext-link xmlns:xlink="http://www.w3.org/1999/xlink" ext-link-type="uri" xlink:href="http://ipni.org/urn:lsid:ipni.org:names:77134864-1" xlink:type="simple">urn:lsid:ipni.org:names:77134864-1</ext-link></p><p><bold>38)	</bold><italic><tp:taxon-name>Myriopteris rawsonii</tp:taxon-name></italic>(Mett. ex. Kuhn) Grusz &amp; Windham, <bold>comb. nov.</bold> <italic><tp:taxon-name>Cheilanthes rawsonii</tp:taxon-name></italic> Mett. ex. Kuhn, Filices Africanae 75. 1868. Type: Africa. Cape Province: Namaqualand, between Specktakel and Komaggas, Whitehead s.n. (holotype: BM; isotype: K). <ext-link xmlns:xlink="http://www.w3.org/1999/xlink" ext-link-type="uri" xlink:href="http://ipni.org/urn:lsid:ipni.org:names:77134878-1" xlink:type="simple">urn:lsid:ipni.org:names:77134878-1</ext-link></p><p><bold>39)	</bold><italic><tp:taxon-name>Myriopteris rufa</tp:taxon-name></italic>Fée, Mém. Fam. Foug. 8: 77. 1857. Type. Mexico. Veracruz: Volcan de Orizaba, Schaffner 83 (holotype: P?; isotype: RB?).</p><p><italic>	Cheilanthes eatonii</italic> Baker in Hook. &amp; Baker, Syn. Fil. 140. 1867.</p><p><italic>	Cheilanthes castanea</italic> Maxon, Proc. Biol. Soc. Wash. 32: 111. 1919.</p><p>	In <italic><tp:taxon-name>Cheilanthes</tp:taxon-name></italic>, this has been called <italic><tp:taxon-name>Cheilanthes eatonii</tp:taxon-name></italic> Baker. Examination of putative type specimens of <italic><tp:taxon-name>Myriopteris rufa</tp:taxon-name></italic> housed at RB (digital image) and P indicates that the latter name very likely represents the same species as broadly defined by recent authors (e.g., <xref ref-type="bibr" rid="B21">Mickel and Smith 2004</xref>). Because <italic><tp:taxon-name>Myriopteris rufa</tp:taxon-name></italic> (published in 1857) has priority over <italic><tp:taxon-name>Cheilanthes eatonii</tp:taxon-name></italic> (1867), we take up Fée’s original name for this taxon in <italic><tp:taxon-name>Myriopteris</tp:taxon-name></italic>.</p><p><bold>40)	</bold><italic><tp:taxon-name>Myriopteris scabra</tp:taxon-name></italic> (C. Chr.) Grusz &amp; Windham, <bold>comb. nov.</bold> <italic><tp:taxon-name>Pellaea scabra</tp:taxon-name></italic> C. Chr., Index Filic. 483. 1906. Type: USA. Texas: crevices of rock on hills, Turkey Creek, 25 June 1849, Wright 824 (holotype: K; isotypes: GH, NY, US).</p><p><italic>	Cheilanthes aspera</italic> Hook., Sp. Fil. 2: 111, t. 108A. 1852. <italic>hom. illeg</italic>., <italic>non Cheilanthes aspera</italic> Kaulf., Linnaea 6(1): 186. 1831. <ext-link xmlns:xlink="http://www.w3.org/1999/xlink" ext-link-type="uri" xlink:href="http://ipni.org/urn:lsid:ipni.org:names:77134865-1" xlink:type="simple">urn:lsid:ipni.org:names:77134865-1</ext-link></p><p><italic>	Cheilanthes horridula</italic> Maxon, Amer. Fern J. 8: 94. 1918.</p><p>	In <italic><tp:taxon-name>Cheilanthes</tp:taxon-name></italic>, this has been called <italic><tp:taxon-name>Cheilanthes horridula</tp:taxon-name></italic> Maxon because use of the oldest legitimate epithet (based on <italic><tp:taxon-name>Pellaea scabra</tp:taxon-name></italic> C. Chr.) was blocked by the earlier publication of <italic><tp:taxon-name>Cheilanthes scabra</tp:taxon-name></italic> H. Karst. (Maxon 1918). With the transfer of this species to <italic><tp:taxon-name>Myriopteris</tp:taxon-name></italic>, we revert to the older, exceedingly appropriate epithet.</p><p><bold>41)	</bold><italic><tp:taxon-name>Myriopteris tomentosa</tp:taxon-name></italic> (Link) Fée, Mém. Fam. Foug. 5: 149. 1852. <italic><tp:taxon-name>Cheilanthes tomentosa</tp:taxon-name></italic> Link, Hort. Berol. 2: 42. 1833. Type: Mexico. Anon. s.n. [holotype: B; isotypes: PH, US (fragment)].</p><p><!--PageBreak--><italic>	Cheilanthes bradburii</italic> Hook., Sp. Fil. 2: 97, t. 109b. 1852. <italic><tp:taxon-name>Myriopteris bradburii</tp:taxon-name></italic> (Hook.) J. Sm. Hist. Fil. 280. 1875.</p><p><bold>42)	</bold><italic><tp:taxon-name>Myriopteris viscida</tp:taxon-name></italic>(Davenp.) Grusz &amp; Windham, <bold>comb. nov.</bold> <italic><tp:taxon-name>Cheilanthes viscida</tp:taxon-name></italic> Davenp., Bull. Torrey Bot. Club 6: 191. 1877. Types: USA. California: Eastern slope of the Sierra Nevada near San Gogorio Pass, April 1876, Parry &amp; Lemmon 427 (syntype: NY); California/Nevada: Downieville Buttes and bluffs of White Water River on the Colorado Desert, April–May, Lemmon s.n. (syntype: NY). <ext-link xmlns:xlink="http://www.w3.org/1999/xlink" ext-link-type="uri" xlink:href="http://ipni.org/urn:lsid:ipni.org:names:77134866-1" xlink:type="simple">urn:lsid:ipni.org:names:77134866-1</ext-link></p><p><bold>43)	</bold><italic><tp:taxon-name>Myriopteris windhamii</tp:taxon-name></italic> Grusz, Amer. Fern J. 103: 113. 2013. Type: USA. Arizona: Huachuca Mountains, Windham 4165 (holotype: DUKE; isotypes: ARIZ, ASC, ASU, GH, MO, NMC, NY, TEX/LL, UNM, US, UT).</p><p><italic>	Cheilanthes villosa</italic> Davenp. <italic>ex</italic> Maxon, Proc. Biol. Soc. Wash. 31: 142. 1918.</p><p>	In <italic><tp:taxon-name>Cheilanthes</tp:taxon-name></italic>, this has been called <italic><tp:taxon-name>Cheilanthes villosa</tp:taxon-name></italic> Davenp. <italic>ex</italic> Maxon. Because transfer of the epithet <italic>villosa</italic> to <italic><tp:taxon-name>Myriopteris</tp:taxon-name></italic> is blocked by the earlier publication of <italic><tp:taxon-name>Myriopteris villosa</tp:taxon-name></italic> Fée (= <italic><tp:taxon-name>Myriopteris lendigera</tp:taxon-name></italic> fide Reeves 1979), we use the replacement name for this distinctive taxon published by Grusz (2013).</p><p><bold>44)</bold><italic>	Myriopteris wootonii</italic> (Maxon) Grusz &amp; Windham, <bold>comb. nov.</bold> <italic><tp:taxon-name>Cheilanthes wootonii</tp:taxon-name></italic> Maxon, Proc. Biol. Soc. Wash. 3: 146. 1918. Type: USA. Arizona: Santa Rita Mountains, Wooton s.n. (holotype: US). <ext-link xmlns:xlink="http://www.w3.org/1999/xlink" ext-link-type="uri" xlink:href="http://ipni.org/urn:lsid:ipni.org:names:77134867-1" xlink:type="simple">urn:lsid:ipni.org:names:77134867-1</ext-link></p><p><bold>45)	</bold><italic><tp:taxon-name>Myriopteris wrightii</tp:taxon-name></italic> (Hook.) Grusz &amp; Windham, <bold>comb. nov.</bold> <italic><tp:taxon-name>Cheilanthes wrightii</tp:taxon-name></italic> Hook., Sp. Fil. 2: 87, t. 110A. 1858. Type: USA. Texas–New Mexico: Wright 823 (holotype: K; isotypes: GH, NY, US). <ext-link xmlns:xlink="http://www.w3.org/1999/xlink" ext-link-type="uri" xlink:href="http://ipni.org/urn:lsid:ipni.org:names:77134868-1" xlink:type="simple">urn:lsid:ipni.org:names:77134868-1</ext-link></p><p><bold>46)</bold><italic>	Myriopteris yatskievychiana</italic> (Mickel) Grusz &amp; Windham, <bold>comb. nov.</bold> <italic><tp:taxon-name>Cheilanthes yatskievychiana</tp:taxon-name></italic> Mickel, Mem. New York Bot. Gard. 88: 212–213, f. 74F–K. 2004. Type: Mexico. Sonora: Sierra del Aliso, A. Búrquez M. 96-302 (holotype: MO). <ext-link xmlns:xlink="http://www.w3.org/1999/xlink" ext-link-type="uri" xlink:href="http://ipni.org/urn:lsid:ipni.org:names:77134869-1" xlink:type="simple">urn:lsid:ipni.org:names:77134869-1</ext-link></p><p><bold>47)	</bold><italic><tp:taxon-name>Myriopteris yavapensis</tp:taxon-name></italic> (T. Reeves <italic>ex</italic> Windham) Grusz &amp; Windham, <bold>comb. nov.</bold> <italic><tp:taxon-name>Cheilanthes yavapensis</tp:taxon-name></italic> T. Reeves <italic>ex</italic> Windham, Contr. Univ. Michigan Herb. 19: 32. 1993. Type: USA. Arizona: Yavapai County, Windham 202 (holotype: UT; isotypes: ASC, ASU, US). <ext-link xmlns:xlink="http://www.w3.org/1999/xlink" ext-link-type="uri" xlink:href="http://ipni.org/urn:lsid:ipni.org:names:77134879-1" xlink:type="simple">urn:lsid:ipni.org:names:77134879-1</ext-link></p><p><bold>Name of uncertain application</bold></p><p><bold><italic><tp:taxon-name>Myriopteris cheiloglyphis</tp:taxon-name></italic></bold>Fée, Mém. Fam. Foug. 8: 77. 1857.</p><p><bold>Excluded names</bold></p><p><bold><italic><tp:taxon-name>Myriopteris contracta</tp:taxon-name></italic></bold>(Kunze) Fée, Mém. Fam. Foug. 5: 149. 1852. = <italic><tp:taxon-name>Cheilanthes contracta</tp:taxon-name></italic> (Kunze) Mett. ex Kuhn</p><p><bold><italic><tp:taxon-name>Myriopteris hirta</tp:taxon-name></italic></bold>(Sw.) J. Sm., Ferns Brit. and For. 174. 1866. = <italic><tp:taxon-name>Cheilanthes hirta</tp:taxon-name></italic> Sw.</p><p><bold><italic><tp:taxon-name>Myriopteris induta</tp:taxon-name></italic></bold> (Kunze) Fée, Mém. Fam. Foug. 5: 149. 1852. = <italic><tp:taxon-name>Cheilanthes induta</tp:taxon-name></italic> Kunze</p><p><!--PageBreak--><bold><italic><tp:taxon-name>Myriopteris intermedia</tp:taxon-name></italic></bold>(Kunze) Fée, Mém. Fam. Foug. 5: 149. 1852. = <italic><tp:taxon-name>Cheilanthes hirta</tp:taxon-name></italic> Sw. fide <xref ref-type="bibr" rid="B3">Christensen (1906)</xref></p><p><bold><italic><tp:taxon-name>Myriopteris macleanii</tp:taxon-name></italic></bold>J. Sm., Hist. Fil. 280. 1875. = <italic><tp:taxon-name>Cheilanthes pilosa</tp:taxon-name></italic> Goldm. fide <xref ref-type="bibr" rid="B3">Christensen (1906)</xref></p><p><bold><italic><tp:taxon-name>Myriopteris scariosa</tp:taxon-name></italic></bold>(Sw.) Fée, Mém. Fam. Foug. 5: 149, t. 29, f. 6. 1852. = <italic><tp:taxon-name>Cheilanthes scariosa</tp:taxon-name></italic> Sw.</p><p><bold><italic><tp:taxon-name>Myriopteris szovitzii</tp:taxon-name></italic></bold>(Fisch. &amp; Meyer) J. Sm., Hist. Fil. 281. 1875. = <italic><tp:taxon-name>Cheilanthes persica</tp:taxon-name></italic> (Bory) Mett. ex Kuhn fide <xref ref-type="bibr" rid="B3">Christensen (1906)</xref></p></sec></tp:treatment-sec><ref-list><ref id="B27"><mixed-citation xmlns:xlink="http://www.w3.org/1999/xlink" xlink:type="simple"><person-group><name name-style="western"><surname>Proctor</surname><given-names>GR</given-names></name></person-group> (<year>1953</year>)<article-title> A preliminary checklist of Jamaican pteridophytes.</article-title><source>Bulletin of the Institute of Jamaica, Science Series </source><volume>5</volume>: <fpage>1</fpage>-<lpage>89</lpage>.</mixed-citation></ref><ref id="B25"><mixed-citation xmlns:xlink="http://www.w3.org/1999/xlink" xlink:type="simple"><person-group><name name-style="western"><surname>Ponce</surname><given-names>MM</given-names></name><name name-style="western"><surname>Zimmer</surname><given-names>B</given-names></name></person-group> (<year>2011</year>)<article-title> Nomenclature and revised typification of <italic>Cheilanthes bonariensis</italic> (Cheilantheae, Pteridaceae).</article-title><source>Taxon </source><volume>60</volume>: <fpage>866</fpage>-<lpage>867</lpage>.</mixed-citation></ref><ref id="B29"><mixed-citation xmlns:xlink="http://www.w3.org/1999/xlink" xlink:type="simple"><person-group><name name-style="western"><surname>Reeves</surname><given-names>T</given-names></name></person-group> (<year>1980</year>)<article-title> <italic>Cheilanthes mickelii</italic> (Adiantaceae), a new species from southern Mexico.</article-title><source>Brittonia </source><volume>32</volume>: <fpage>502</fpage>-<lpage>504</lpage>. doi: <ext-link ext-link-type="uri" xlink:href="http://dx.doi.org/10.2307/2806158" xlink:type="simple">10.2307/2806158</ext-link></mixed-citation></ref><ref id="B21"><mixed-citation xmlns:xlink="http://www.w3.org/1999/xlink" xlink:type="simple"><person-group><name name-style="western"><surname>Mickel</surname><given-names>JR</given-names></name><name name-style="western"><surname>Smith</surname><given-names>AR</given-names></name></person-group> (<year>2004</year>)<source> The Pteridophytes of Mexico. New York Botanical Garden Press, 1–1054.</source></mixed-citation></ref><ref id="B3"><mixed-citation xmlns:xlink="http://www.w3.org/1999/xlink" xlink:type="simple"><person-group><name name-style="western"><surname>Christensen</surname><given-names>CFA</given-names></name></person-group> (<year>1906</year>)<source> Index Filicum. H. Hagerup, 1–744.</source></mixed-citation></ref></ref-list></tp:taxon-treatment>
